# Supplementary material for: ﻿A new species and a key to the genus Leiurus Ehrenberg, 1828 (Scorpiones, Buthidae) from Saudi Arabia
Source: Zookeys. 2023 Sep 7;1178:293–312. doi: 10.3897/zookeys.1178.109083 (PMC10502483; doi:10.3897/zookeys.1178.109083)
Supplement: XML Treatment for Leiurus hadb [file zookeys.1178.109083-treatment1.xml]

<!DOCTYPE tp:taxon-treatment
  PUBLIC "-//TaxonX//DTD Taxonomic Treatment Publishing DTD v0 20100105//EN" "tax-treatment-NSO.dtd">
<tp:taxon-treatment xmlns:tp="http://www.plazi.org/taxpub"><tp:treatment-meta><kwd-group><label>Taxon classification</label><kwd>
              <named-content content-type="kingdom">Animalia</named-content>
            </kwd><kwd>
              <named-content content-type="order">Scorpiones</named-content>
            </kwd><kwd>
              <named-content content-type="family">Buthidae</named-content>
            </kwd></kwd-group><mixed-citation publication-type="journal"><person-group><name><surname>Al-Qahtni</surname><given-names>Abdulmani H.</given-names></name><name><surname>Al-Salem</surname><given-names>Abdullah M.</given-names></name><name><surname>Mesfer</surname><given-names>Fahad</given-names></name><name><surname>Al Balawi</surname><given-names>Manal S.</given-names></name><name><surname>Allahyani</surname><given-names>Wasayf S.</given-names></name><name><surname>Alqahtani</surname><given-names>Abdulaziz R.</given-names></name><name><surname>Badry</surname><given-names>Ahmed</given-names></name></person-group><article-title>﻿A new species and a key to the genus <italic><tp:taxon-name><tp:taxon-name-part taxon-name-part-type="genus" reg="Leiurus">Leiurus</tp:taxon-name-part></tp:taxon-name></italic> Ehrenberg, 1828 (<tp:taxon-name><tp:taxon-name-part taxon-name-part-type="order">Scorpiones</tp:taxon-name-part></tp:taxon-name>, <tp:taxon-name><tp:taxon-name-part taxon-name-part-type="family">Buthidae</tp:taxon-name-part></tp:taxon-name>) from Saudi Arabia</article-title><source>Zookeys</source><day>07</day><month>09</month><year>2023</year><volume>1178</volume><fpage>293</fpage><lpage>312</lpage><pub-id pub-id-type="doi">10.3897/zookeys.1178.109083</pub-id></mixed-citation></tp:treatment-meta><tp:nomenclature><label>﻿</label><tp:taxon-name>
            <object-id xmlns:xlink="http://www.w3.org/1999/xlink" content-type="arpha" xlink:type="simple">33BC364E-0A96-580B-9CFC-BCF643457756</object-id>
            <tp:taxon-name-part taxon-name-part-type="genus" reg="Leiurus">Leiurus</tp:taxon-name-part>
            <tp:taxon-name-part taxon-name-part-type="species" reg="hadb">hadb</tp:taxon-name-part>
            <object-id xmlns:xlink="http://www.w3.org/1999/xlink" content-type="zoobank" xlink:type="simple">https://zoobank.org/F662BF83-F4D4-4E6B-AD83-327FAEA735F0</object-id>
          </tp:taxon-name><tp:taxon-authority>Al-Qahtni, Al-Salem, Alqahtani &amp; Badry</tp:taxon-authority><tp:taxon-status xmlns:xlink="http://www.w3.org/1999/xlink" xlink:type="simple">sp. nov.</tp:taxon-status><xref ref-type="fig" rid="F1">Figs 1</xref><xref ref-type="fig" rid="F2">, 2</xref><xref ref-type="fig" rid="F3">, 3</xref><xref ref-type="fig" rid="F4">, 4</xref><xref ref-type="fig" rid="F5">, 5</xref><xref ref-type="fig" rid="F6">, 6</xref><xref ref-type="fig" rid="F7">, 7</xref><xref ref-type="table" rid="T1">, Table 1</xref></tp:nomenclature><tp:treatment-sec sec-type="material" id="SECID0ERPAC"><title>Material examined.</title><p><bold><italic>Holotype</italic></bold>: ♂ Saudi Arabia, Riyadh: Majami al-Hadb Protected Area, Wadi Rawdat al-hadb (<abbrev xmlns:xlink="http://www.w3.org/1999/xlink" xlink:title="Museum of National Center for Wildlife, Riyadh" id="ABBRID0EGAAE" xlink:type="simple">NCWM</abbrev>/Sco-2023:1020), 23.V.2023, <named-content xmlns:xlink="http://www.w3.org/1999/xlink" content-type="dwc:verbatimCoordinates" xlink:type="simple"><named-content content-type="geo-json" specific-use="{&#34;type&#34;:&#34;Point&#34;,&#34;coordinates&#34;:[43.766051,21.605867]}" id="NCID0ENAAE" xlink:type="simple">21.605867°N, 43.766051°E</named-content></named-content>, 1045 m a.s.l., Badry A. leg. (<abbrev xmlns:xlink="http://www.w3.org/1999/xlink" xlink:title="Museum of National Center for Wildlife, Riyadh" id="ABBRID0ESAAE" xlink:type="simple">NCWM</abbrev>/Sco-2023: 1020). <bold><italic>Paratypes</italic></bold>: 1♀, Wadi Rawdat al-hadb (<abbrev xmlns:xlink="http://www.w3.org/1999/xlink" xlink:title="Museum of National Center for Wildlife, Riyadh" id="ABBRID0ECBAE" xlink:type="simple">NCWM</abbrev>/Sco-2023: 1021), 22.V.2023, <named-content xmlns:xlink="http://www.w3.org/1999/xlink" content-type="dwc:verbatimCoordinates" xlink:type="simple"><named-content content-type="geo-json" specific-use="{&#34;type&#34;:&#34;Point&#34;,&#34;coordinates&#34;:[43.704530,21.650736]}" id="NCID0EJBAE" xlink:type="simple">21.650736°N, 43.704530°E</named-content></named-content>, 985 m. a.s.l., Badry A. leg.; 6♀ &amp; 3 juv., Wadi Rawdat al-hadb, 23.V.2023, <named-content xmlns:xlink="http://www.w3.org/1999/xlink" content-type="dwc:verbatimCoordinates" xlink:type="simple"><named-content content-type="geo-json" specific-use="{&#34;type&#34;:&#34;Point&#34;,&#34;coordinates&#34;:[43.766051,21.605867]}" id="NCID0E1BAE" xlink:type="simple">21.605867°N, 43.766051°E</named-content></named-content>, 1045 m a.s.l., Badry A. leg. (<abbrev xmlns:xlink="http://www.w3.org/1999/xlink" xlink:title="Museum of National Center for Wildlife, Riyadh" id="ABBRID0E6BAE" xlink:type="simple">NCWM</abbrev>/Sco-2023: 1022-29).</p></tp:treatment-sec><tp:treatment-sec sec-type="material" id="SECID0EDCAE"><title>Comparative material.</title><p><italic><tp:taxon-name><tp:taxon-name-part taxon-name-part-type="genus" reg="Leiurus">Leiurus</tp:taxon-name-part><tp:taxon-name-part taxon-name-part-type="species" reg="arabicus">arabicus</tp:taxon-name-part></tp:taxon-name></italic>: Saudi Arabia, Riyadh, <named-content xmlns:xlink="http://www.w3.org/1999/xlink" content-type="dwc:verbatimCoordinates" xlink:type="simple"><named-content content-type="geo-json" specific-use="{&#34;type&#34;:&#34;Point&#34;,&#34;coordinates&#34;:[46.890831,24.253561]}" id="NCID0EXCAE" xlink:type="simple">24.253561°N, 46.890831°E</named-content></named-content>, 1♀, Alqahtani AR &amp; Badry A leg. (<abbrev xmlns:xlink="http://www.w3.org/1999/xlink" xlink:title="Museum of National Center for Wildlife, Riyadh" id="ABBRID0E3CAE" xlink:type="simple">NCWM</abbrev>/Sco-2023: 1111).</p></tp:treatment-sec><tp:treatment-sec sec-type="etymology" id="SECID0EADAE"><title>Etymology.</title><p>The specific name is placed in apposition to the generic name and refers to Majami al-Hadb protected Area, National Center for Wildlife, where the new species was found.</p></tp:treatment-sec><tp:treatment-sec sec-type="diagnosis" id="SECID0EFDAE"><title>Diagnosis.</title><p>Medium to large <italic><tp:taxon-name><tp:taxon-name-part taxon-name-part-type="genus" reg="Leiurus">Leiurus</tp:taxon-name-part></tp:taxon-name></italic>, 66.5–113.00 mm in length, carapace L 6.7–10.6 mm; base color is yellow or yellow-orange, carapace and tergites with extensive dark pigmentation; ventromedian carinae of metasomas II and III with some vestigial blackish spots over ventral carinae; metasoma IV fuscous except anteriorly; metasoma V heavily blackish; carapace with area between anterior median carinae bearing scattered fine to medium granules, area between posterior median carinae with deep median furrow of carapace moderately flanked by lateral granules by arcs; medial intercarinal surfaces of tergites II and III smooth or lightly shagreened; posterior margin of coxa III smooth or with sparse fine granules; metasoma moderately slender, metasoma II L/W 1.66–1.86, metasoma III L/W 1.81–2.07, metasoma IV L/W 2.02–2.36; ventromedian carinae of metasoma II and III with 23–33 denticles (16/16 carinae); metasoma V with enlarged subtriangular or lobate denticles on ventrolateral carinae; pedipalps slender, patella L/W ♂ 3.62, ♀ 3.08–3.74; leg III patella L/D ♂ 4.10, ♀ 4.16–5.55; pectin teeth ♂ 36–37, ♀ 29–32; pectines long, narrow, pectine L/carapace L ♂ 1.40, ♀ 1.03–1.33, mid-pectine sensillar margin L/metasoma I W ♂ 0.22, ♀ 0.107–0.163; pectin basal piece smooth in females, smooth or slightly shagreened in males; leg III basitarsus with 8–10 retrosuperior setae; pedipalp chela fixed finger with trichobothrium db distal to est; sternite VII with area between median carinae smooth or with sparse fine granulation anteriorly, more heavily in males; sternite carination: males, sternite III with median carinae weak to obsolete, sternites IV and V with weak, finely granulated lateral carinae, obsolete median carinae; females, sternite III with median carinae weak or obsolete, sternites IV and V with lateral carinae moderate, median carinae weak or obsolete.</p></tp:treatment-sec><tp:treatment-sec sec-type="description" id="SECID0ESDAE"><title>Description</title><p><bold>(based on holotype and paratypes).</bold> Morphometric values presented in Tables <xref ref-type="table" rid="T1">1</xref>, <xref ref-type="table" rid="T2">2</xref>.</p><table-wrap id="T1" position="float" orientation="portrait"><label>Table 1.</label><caption><p>Morphometric values (in mm) of the female holotype and one male paratype of <italic><tp:taxon-name><tp:taxon-name-part taxon-name-part-type="genus" reg="Leiurus">Leiurus</tp:taxon-name-part><tp:taxon-name-part taxon-name-part-type="species" reg="hadb">hadb</tp:taxon-name-part></tp:taxon-name></italic> sp. nov. from Majami al-Hadb Protected Area.</p></caption><table id="TID0EIEBG" rules="all"><tbody><tr><th rowspan="2" colspan="1"/><th rowspan="1" colspan="1"><italic><tp:taxon-name><tp:taxon-name-part taxon-name-part-type="genus" reg="Leiurus">Leiurus</tp:taxon-name-part><tp:taxon-name-part taxon-name-part-type="species" reg="hadb">hadb</tp:taxon-name-part></tp:taxon-name></italic> sp. nov.</th><th rowspan="1" colspan="1"><italic><tp:taxon-name><tp:taxon-name-part taxon-name-part-type="genus" reg="Leiurus">Leiurus</tp:taxon-name-part><tp:taxon-name-part taxon-name-part-type="species" reg="hadb">hadb</tp:taxon-name-part></tp:taxon-name></italic> sp. nov.</th></tr><tr><th rowspan="1" colspan="1">♂ holotype</th><th rowspan="1" colspan="1">♀ paratype</th></tr><tr><td rowspan="1" colspan="1">Total length (including telson)</td><td rowspan="1" colspan="1">85.5</td><td rowspan="1" colspan="1">92.00</td></tr><tr><td rowspan="1" colspan="3">Carapace:</td></tr><tr><td rowspan="1" colspan="1">- length</td><td rowspan="1" colspan="1">8.5</td><td rowspan="1" colspan="1">9.4</td></tr><tr><td rowspan="1" colspan="1">- anterior width</td><td rowspan="1" colspan="1">6.1</td><td rowspan="1" colspan="1">6.4</td></tr><tr><td rowspan="1" colspan="1">- posterior width</td><td rowspan="1" colspan="1">10.6</td><td rowspan="1" colspan="1">11.2</td></tr><tr><td rowspan="1" colspan="1">Mesosoma length</td><td rowspan="1" colspan="1">24.2</td><td rowspan="1" colspan="1">22.4</td></tr><tr><td rowspan="1" colspan="3">Metasomal segment I:</td></tr><tr><td rowspan="1" colspan="1">- length</td><td rowspan="1" colspan="1">7.2</td><td rowspan="1" colspan="1">8.1</td></tr><tr><td rowspan="1" colspan="1">- width</td><td rowspan="1" colspan="1">5.3</td><td rowspan="1" colspan="1">6.4</td></tr><tr><td rowspan="1" colspan="3">Metasomal segment II:</td></tr><tr><td rowspan="1" colspan="1">- length</td><td rowspan="1" colspan="1">7.9</td><td rowspan="1" colspan="1">9.0</td></tr><tr><td rowspan="1" colspan="1">- width</td><td rowspan="1" colspan="1">4.6</td><td rowspan="1" colspan="1">4.3</td></tr><tr><td rowspan="1" colspan="3">Metasomal segment III:</td></tr><tr><td rowspan="1" colspan="1">- length</td><td rowspan="1" colspan="1">8.1</td><td rowspan="1" colspan="1">9.4</td></tr><tr><td rowspan="1" colspan="1">- width</td><td rowspan="1" colspan="1">4.2</td><td rowspan="1" colspan="1">5.2</td></tr><tr><td rowspan="1" colspan="3">Metasomal segment IV:</td></tr><tr><td rowspan="1" colspan="1">- length</td><td rowspan="1" colspan="1">7.9</td><td rowspan="1" colspan="1">9.7</td></tr><tr><td rowspan="1" colspan="1">- width</td><td rowspan="1" colspan="1">3.8</td><td rowspan="1" colspan="1">4.8</td></tr><tr><td rowspan="1" colspan="3">Metasomal segment V:</td></tr><tr><td rowspan="1" colspan="1">- length</td><td rowspan="1" colspan="1">10.0</td><td rowspan="1" colspan="1">11.7</td></tr><tr><td rowspan="1" colspan="1">- width</td><td rowspan="1" colspan="1">3.6</td><td rowspan="1" colspan="1">4.3</td></tr><tr><td rowspan="1" colspan="1">- depth</td><td rowspan="1" colspan="1">3.5</td><td rowspan="1" colspan="1">4.0</td></tr><tr><td rowspan="1" colspan="1">Telson length</td><td rowspan="1" colspan="1">9.4</td><td rowspan="1" colspan="1">9.1</td></tr><tr><td rowspan="1" colspan="3">Vesicle:</td></tr><tr><td rowspan="1" colspan="1">- length</td><td rowspan="1" colspan="1">5.3</td><td rowspan="1" colspan="1">6.1</td></tr><tr><td rowspan="1" colspan="1">- width</td><td rowspan="1" colspan="1">3.5</td><td rowspan="1" colspan="1">4.1</td></tr><tr><td rowspan="1" colspan="3">Pedipalp:</td></tr><tr><td rowspan="1" colspan="1">- Femur length</td><td rowspan="1" colspan="1">9.7</td><td rowspan="1" colspan="1">10.1</td></tr><tr><td rowspan="1" colspan="1">- Femur width</td><td rowspan="1" colspan="1">2.4</td><td rowspan="1" colspan="1">2.9</td></tr><tr><td rowspan="1" colspan="1">- Patella length</td><td rowspan="1" colspan="1">10.5</td><td rowspan="1" colspan="1">11.3</td></tr><tr><td rowspan="1" colspan="1">- Patella width</td><td rowspan="1" colspan="1">2.9</td><td rowspan="1" colspan="1">3.4</td></tr><tr><td rowspan="1" colspan="1">- Chela length</td><td rowspan="1" colspan="1">18.6</td><td rowspan="1" colspan="1">19.9</td></tr><tr><td rowspan="1" colspan="1">- Chela width</td><td rowspan="1" colspan="1">2.7</td><td rowspan="1" colspan="1">3.4</td></tr><tr><td rowspan="1" colspan="3">- chela manus ventral</td></tr><tr><td rowspan="1" colspan="1">- length</td><td rowspan="1" colspan="1">5.7</td><td rowspan="1" colspan="1">6.3</td></tr><tr><td rowspan="1" colspan="3">Movable finger:</td></tr><tr><td rowspan="1" colspan="1">- length</td><td rowspan="1" colspan="1">13.2</td><td rowspan="1" colspan="1">14.0</td></tr></tbody></table></table-wrap><table-wrap id="T2" position="float" orientation="portrait"><label>Table 2.</label><caption><p>Morphometric ratios of the ♂ holotype and ♀ paratype of <italic><tp:taxon-name><tp:taxon-name-part taxon-name-part-type="genus" reg="Leiurus">Leiurus</tp:taxon-name-part><tp:taxon-name-part taxon-name-part-type="species" reg="hadb">hadb</tp:taxon-name-part></tp:taxon-name></italic> sp. nov. from Saudi Arabia, including the ranges, mean ± SD, and sample sizes (in parentheses) for length (L) and width (W).</p></caption><table id="TID0EGVBG" rules="all"><tbody><tr><th rowspan="2" colspan="1">Ratio</th><th rowspan="1" colspan="1"><italic><tp:taxon-name><tp:taxon-name-part taxon-name-part-type="genus" reg="Leiurus">Leiurus</tp:taxon-name-part><tp:taxon-name-part taxon-name-part-type="species" reg="hadb">hadb</tp:taxon-name-part></tp:taxon-name></italic> sp. nov.</th><th rowspan="1" colspan="1"><italic><tp:taxon-name><tp:taxon-name-part taxon-name-part-type="genus" reg="Leiurus">Leiurus</tp:taxon-name-part><tp:taxon-name-part taxon-name-part-type="species" reg="hadb">hadb</tp:taxon-name-part></tp:taxon-name></italic> sp. nov.</th></tr><tr><th rowspan="1" colspan="1">♂ holotype (<italic>N</italic> = 1)</th><th rowspan="1" colspan="1">♀ paratype (<italic>N</italic> = 7)</th></tr><tr><td rowspan="1" colspan="1">Carapace W/ L</td><td rowspan="1" colspan="1">1.24</td><td rowspan="1" colspan="1">1.14–1.24 1.19 ± 0.038</td></tr><tr><td rowspan="1" colspan="1">Pedipalp femur L/W</td><td rowspan="1" colspan="1">4.04</td><td rowspan="1" colspan="1">3.33–4.16 3.79 ± 0.30</td></tr><tr><td rowspan="1" colspan="1">Pedipalp patella L/W = <italic>b</italic></td><td rowspan="1" colspan="1">3.62</td><td rowspan="1" colspan="1">3.08–3.743 3.35 ± 0.23</td></tr><tr><td rowspan="1" colspan="1">Pedipalp chela L/manus W</td><td rowspan="1" colspan="1">6.88</td><td rowspan="1" colspan="1">3.18–6.66 5.74 ± 1.16</td></tr><tr><td rowspan="1" colspan="1">Pedipalp movable finger L/ manus ventral L</td><td rowspan="1" colspan="1">2.31</td><td rowspan="1" colspan="1">2.08–2.87 2.28 ± 0.26</td></tr><tr><td rowspan="1" colspan="1">Pedipalp movable finger L/ carapace L</td><td rowspan="1" colspan="1">2.31</td><td rowspan="1" colspan="1">2.08–2.87 2.28 ± 0.26</td></tr><tr><td rowspan="1" colspan="1">Pedipalp chela manus W/ carapace L</td><td rowspan="1" colspan="1">0.31</td><td rowspan="1" colspan="1">0.30–0.66 0.37 ± 0.13</td></tr><tr><td rowspan="1" colspan="1">Leg III patella L/D = <italic>c</italic></td><td rowspan="1" colspan="1">4.10</td><td rowspan="1" colspan="1">4.15–5.54 4.83 ± 0.57</td></tr><tr><td rowspan="1" colspan="1">Pectine L/ carapace L</td><td rowspan="1" colspan="1">1.43</td><td rowspan="1" colspan="1">1.03–1.32 1.14 ± 0.10</td></tr><tr><td rowspan="1" colspan="1">Metasoma I L/W</td><td rowspan="1" colspan="1">1.35</td><td rowspan="1" colspan="1">1.26–1.39 1.31 ± 0.05</td></tr><tr><td rowspan="1" colspan="1">Metasoma II L/W</td><td rowspan="1" colspan="1">1.71</td><td rowspan="1" colspan="1">1.65 ± 1.85 1.74 ± 0.07</td></tr><tr><td rowspan="1" colspan="1">Metasoma III L/W = <italic>a</italic></td><td rowspan="1" colspan="1">1.92</td><td rowspan="1" colspan="1">1.80–2.06 1.89 ± 0.10</td></tr><tr><td rowspan="1" colspan="1">Metasoma IV L/W</td><td rowspan="1" colspan="1">2.07</td><td rowspan="1" colspan="1">2.02–2.36 2.20 ± 0.10</td></tr><tr><td rowspan="1" colspan="1">Metasoma V L/W</td><td rowspan="1" colspan="1">2.77</td><td rowspan="1" colspan="1">2.57–2.72 2.24 ± 0.05</td></tr><tr><td rowspan="1" colspan="1">Mid-pectine sensillar margin L/ metasoma I W</td><td rowspan="1" colspan="1">0.22</td><td rowspan="1" colspan="1">0.10–0.16 0.13 ± 0.01</td></tr><tr><td rowspan="1" colspan="1">Fs = <italic>a.b.c</italic></td><td rowspan="1" colspan="1">28.66</td><td rowspan="1" colspan="1">23.57–37.61 25.73 ± 6.36</td></tr></tbody></table></table-wrap><p><bold><italic>Coloration</italic>.</bold> Base color yellow or yellow-orange, carapace and tergites with extensive dark pigmentation; carapace dark on anterior interocular area, carinae, and posterior margin, light around posterior median furrow, lateral flanks outside lateral carinae pale; pretergites I–VI dark posteriorly, maculate anteriorly, III–VI with pair of pale median spots; tergites I–VI fuscous on medial and mediolateral intercarinal surfaces, with pair of pale anterior median spots, lateral flanks pale; tergite VII with slight fuscosity in anterior median area; ventromedian carinae of metasomas II and III with some vestigial blackish spots over ventral carinae; metasoma IV fuscous except anteriorly; metasoma V heavily blackish.</p><p><bold><italic>Prosoma</italic></bold> (Figs <xref ref-type="fig" rid="F1">1</xref>–<xref ref-type="fig" rid="F3">3</xref>). Subrectangular, broad, W/L 1.19, with moderately sloped lateral flanks; upper surface with nearly flat posterior and medial plateau, strongly raised ocular tubercle; interocular triangle convex laterally, depressed medially; anterior margin very slightly emarginate, nearly straight, medially microdenticulate, bordered by row of medium sized granules; eight short macrosetae on anterior margin, carapace otherwise devoid of macrosetae; five lateral eyes (3 large, 2 small) on each side; carination: anterior median, superciliary, central lateral, posterior median and posterior lateral carinae moderate to strong, coarsely granular; anterior median carinae not extending to anterior margin of carapace, separated from anterior marginal row of granules; central lateral and posterior median carinae fused into lyre configuration; central median carinae coarsely granular, anterior part nearly straight, angled outward, posterior part outwardly curved; posterior lateral carinae strong, hind end without lateral extension, projecting only slightly past posterior margin of carapace; lateral ocular carinae moderate, with medium, spaced granules; granulation: sparse patches of 14–16 small to large granules on anterolateral corners of interocular triangle, 8–14 small to medium granules in front of lateral ocular carinae; surface between anterior median carinae smooth except for ten small to medium granules dispersed in anterior area; other intercarinal surfaces smooth except for few isolated small to medium granules; posterior median furrow shallow, broad, with few median microgranules, flanked by lateral arcs of small granules; posterior margin of carapace between posterior lateral carinae rimmed by regular series of medium granules.</p><fig id="F1" position="float" orientation="portrait"><object-id xmlns:xlink="http://www.w3.org/1999/xlink" content-type="doi" xlink:type="simple">10.3897/zookeys.1178.109083.figures1</object-id><object-id xmlns:xlink="http://www.w3.org/1999/xlink" content-type="arpha" xlink:type="simple">7BDCBBB3-70A0-549E-86B4-B610FD8244C1</object-id><label>Figures 1.</label><caption><p>Habitus of <italic><tp:taxon-name><tp:taxon-name-part taxon-name-part-type="genus" reg="Leiurus">Leiurus</tp:taxon-name-part><tp:taxon-name-part taxon-name-part-type="species" reg="hadb">hadb</tp:taxon-name-part></tp:taxon-name></italic> sp. nov., male holotype and female paratype <bold>A</bold> male in dorsal view <bold>B</bold> male in ventral view <bold>C</bold> female in dorsal view <bold>D</bold> female in ventral view. Scale bar: 10 mm.</p></caption><graphic xmlns:xlink="http://www.w3.org/1999/xlink" xlink:href="zookeys-1178-293_article-109083__-g001.jpg" position="float" orientation="portrait" xlink:type="simple" id="oo_902887.jpg"><uri content-type="original_file" xlink:type="simple">https://binary.pensoft.net/fig/902887</uri></graphic></fig><fig id="F2" position="float" orientation="portrait"><object-id xmlns:xlink="http://www.w3.org/1999/xlink" content-type="doi" xlink:type="simple">10.3897/zookeys.1178.109083.figures2</object-id><object-id xmlns:xlink="http://www.w3.org/1999/xlink" content-type="arpha" xlink:type="simple">66A0784E-AD92-55AC-9E25-6DA0B8C2D3FC</object-id><label>Figures 2.</label><caption><p><italic><tp:taxon-name><tp:taxon-name-part taxon-name-part-type="genus" reg="Leiurus">Leiurus</tp:taxon-name-part><tp:taxon-name-part taxon-name-part-type="species" reg="hadb">hadb</tp:taxon-name-part></tp:taxon-name></italic> sp. nov., male holotype under UV light <bold>A</bold> carapace and mesosoma <bold>B</bold> sternopectinal area and ventral of mesosoma <bold>C</bold> metasoma and telson, lateral view <bold>D</bold> metasoma and telson, ventral view. Scale bar: 10 mm.</p></caption><graphic xmlns:xlink="http://www.w3.org/1999/xlink" xlink:href="zookeys-1178-293_article-109083__-g002.jpg" position="float" orientation="portrait" xlink:type="simple" id="oo_902888.jpg"><uri content-type="original_file" xlink:type="simple">https://binary.pensoft.net/fig/902888</uri></graphic></fig><fig id="F3" position="float" orientation="portrait"><object-id xmlns:xlink="http://www.w3.org/1999/xlink" content-type="doi" xlink:type="simple">10.3897/zookeys.1178.109083.figures3</object-id><object-id xmlns:xlink="http://www.w3.org/1999/xlink" content-type="arpha" xlink:type="simple">B1C295E1-E8AB-5F24-BD10-0B71E04DB3E3</object-id><label>Figures 3.</label><caption><p><italic><tp:taxon-name><tp:taxon-name-part taxon-name-part-type="genus" reg="Leiurus">Leiurus</tp:taxon-name-part><tp:taxon-name-part taxon-name-part-type="species" reg="hadb">hadb</tp:taxon-name-part></tp:taxon-name></italic> sp. nov., female paratype under UV light <bold>A</bold> carapace and mesosoma <bold>B</bold> sternopectinal area and ventral of mesosoma <bold>C</bold> metasoma and telson, lateral view <bold>D</bold> metasoma and telson, ventral view. Scale bar: 10 mm.</p></caption><graphic xmlns:xlink="http://www.w3.org/1999/xlink" xlink:href="zookeys-1178-293_article-109083__-g003.jpg" position="float" orientation="portrait" xlink:type="simple" id="oo_902889.jpg"><uri content-type="original_file" xlink:type="simple">https://binary.pensoft.net/fig/902889</uri></graphic></fig><p><bold><italic>Chelicera</italic>.</bold> Dorsal surface of manus smooth, with six short, pale microsetae, four near apical margin, two subapical, each surrounded by granules; dorso-internal carina at base of fixed finger very strong, well granulated, terminating anteriorly with prominent granules projecting over front of manus; single macroseta in middle of dorso-internal carina; dorsal surface of movable finger smooth, with four pale microsetae; fingers with characteristic buthid dentition (Vachon, 1963); movable finger dorsal margin with five teeth: dorsal distal tine, subdistal, median and two basal teeth fused in bicuspid; ventral margin with three teeth: ventral distal tine, median and basal teeth; fixed finger margin with four teeth: distal tine, subdistal, median and basal teeth; ventral aspect of fixed finger with two teeth.</p><p><bold><italic>Pectines</italic></bold> (Figs <xref ref-type="fig" rid="F1">1</xref>–<xref ref-type="fig" rid="F3">3</xref>) long; pectinal tooth count 31–32 for female holotype and 36–37 for one male paratype.</p><p><bold><italic>Mesosoma</italic></bold> (Figs <xref ref-type="fig" rid="F1">1</xref>–<xref ref-type="fig" rid="F3">3</xref>). Mesosomal pretergites smooth; tergites: tergites I and II with five granular carinae; III and VI with three straight or slightly curved carinae with medium granules; all carinae moderate to strong, terminating distally in a spinoid process that extends slightly beyond the posterior margin of the tergite; median carinae moderate on I, moderate to strong on II–VI; tergite VII with five strong, granular carinae, with lateral pairs of carinae moderate to strong and joined anteriorly by transverse granule rows; fine granulation on anterior median patch and transverse strips on either side; intercarinal surface smooth, with transverse anterior series of small or medium granules; very fine granulation on anterior median patch and in transverse strips on either side; sternites: sternite III with median carinae weak to obsolete; sternites IV and V with strong, finely granulated lateral carinae, weak to vestigial median carinae; sternite VI with strong, coarsely granulated lateral carinae, moderate, finely granulated median carinae; sternite VII with strong, coarsely granulated median and lateral carinae; medial intercarinal surfaces of all sternites smooth or lightly shagreened anteriorly, lateral intercarinal surfaces smooth posteriorly, lightly shagreened anteriorly on sternites IV–VI.</p><p><bold><italic>Metasoma</italic></bold> (Figs <xref ref-type="fig" rid="F1">1</xref>–<xref ref-type="fig" rid="F3">3</xref>). Metasomal segments I–III with ten carinae lateral inframedian carinae complete on I; restricted to posterior zone by 1/2 of the length on II and III; IV with eight carinae. Dorsal and dorsolateral carinae moderate, without any enlarged denticles distally; ventromedian carinae moderate on I and IV, moderate anteriorly, strong posteriorly on II and III, with posterior granules taller but shorter; 25–33 granules on ventromedian carinae of metasoma II and III; metasomal segment V with five carinae; metasomal segment V with five carinae; dorsolateral carinae very weak, faintly granulated, ventrolateral carinae strong with rounded dentate granules increasing in size posteriorly, with several large subtriangular, lobate denticles, ventrosubmedian carinae marked by prominent series of medium to large rounded, dentate granules along length of segment, ventromedian carina strong, with medium to large rounded, dentate granules increasing in size posteriorly; anal arch with three slightly spinoid lobes; intercarinal spaces almost smooth, with only a few granules on the ventral surface of segment V. Telson smooth; subaculear tubercle absent; aculeus with a similar length to that of vesicle; weakly curved. Chelicerae fingers exhibit characteristic buthid dentition (<xref ref-type="bibr" rid="B39">Vachon 1963</xref>).</p><p><bold><italic>Pedipalps</italic></bold> (Fig. <xref ref-type="fig" rid="F4">4</xref>). Femur moderately slender, L/W 3.28; with five carinae; all carinae strong with coarse, closely spaced dentate granules; internal carina strong, with small and large dentate granules spaced well apart; external carina moderate, with well-spaced, coarse, dentate granules; patella with seven carinae; moderately slender, L/W 3.32; all carinae moderately to weakly crenulate; dorso-internal carinae with four or five small spinoid granules; all intercarinal surfaces smooth; chela slender, smooth and without carinae, L/W 5.85, with elongated fingers, movable finger L/ manus ventral L 2.2;. denticle subrows of fixed and movable fingers composed of 12–12 almost linear rows of granules in a large majority of the examined specimens.</p><fig id="F4" position="float" orientation="portrait"><object-id xmlns:xlink="http://www.w3.org/1999/xlink" content-type="doi" xlink:type="simple">10.3897/zookeys.1178.109083.figures4</object-id><object-id xmlns:xlink="http://www.w3.org/1999/xlink" content-type="arpha" xlink:type="simple">588F714F-112E-59C6-9F9B-E13EE00B5DEB</object-id><label>Figures 4.</label><caption><p><italic><tp:taxon-name><tp:taxon-name-part taxon-name-part-type="genus" reg="Leiurus">Leiurus</tp:taxon-name-part><tp:taxon-name-part taxon-name-part-type="species" reg="hadb">hadb</tp:taxon-name-part></tp:taxon-name></italic> sp. nov., female paratype, pedipalp segments <bold>A</bold> femur, dorsal view <bold>B</bold> patella, dorsal view <bold>C</bold> patella, external view <bold>D</bold> chela, ventral <bold>E</bold> chela, dorso-lateral view <bold>F</bold> chela, movable fingers dentition, trichobothrial pattern indicated by red circles.</p></caption><graphic xmlns:xlink="http://www.w3.org/1999/xlink" xlink:href="zookeys-1178-293_article-109083__-g004.jpg" position="float" orientation="portrait" xlink:type="simple" id="oo_902890.jpg"><uri content-type="original_file" xlink:type="simple">https://binary.pensoft.net/fig/902890</uri></graphic></fig><p><bold><italic>Trichobothriotaxy</italic></bold> (Fig. <xref ref-type="fig" rid="F4">4</xref>). Trichobothrial pattern orthobothriotaxic, type A (<xref ref-type="bibr" rid="B40">Vachon 1974</xref>); dorsal trichobothria of femur in β (beta) configuration (<xref ref-type="bibr" rid="B41">Vachon 1975</xref>). Dorsal trichobothrium of femur <italic>d<sub>4</sub></italic> slightly distal in relation to the external trichobothrium <italic>e<sub>1</sub></italic>; chela fixed finger trichobothrium <italic>db</italic> distal to <italic>est</italic>.</p><p><bold><italic>Legs</italic></bold> (Fig. <xref ref-type="fig" rid="F5">5</xref>) moderately long, slender, patella III L/D 4.19; inferior carinae strongly denticulate on femurs I–IV and patellas I–III, very weakly denticulate, almost smooth on patella IV; tibiae III and IV with long spurs; retrolateral tarsal spurs simple, non-setose; prolateral tarsal spurs basally bifurcate, bearing 1–3 macrosetae; basitarsi I–III with well-developed bristle-combs.</p><fig id="F5" position="float" orientation="portrait"><object-id xmlns:xlink="http://www.w3.org/1999/xlink" content-type="doi" xlink:type="simple">10.3897/zookeys.1178.109083.figures5</object-id><object-id xmlns:xlink="http://www.w3.org/1999/xlink" content-type="arpha" xlink:type="simple">D197870B-3BC4-5899-BCE9-0801B92B3BBF</object-id><label>Figures 5.</label><caption><p><italic><tp:taxon-name><tp:taxon-name-part taxon-name-part-type="genus" reg="Leiurus">Leiurus</tp:taxon-name-part><tp:taxon-name-part taxon-name-part-type="species" reg="hadb">hadb</tp:taxon-name-part></tp:taxon-name></italic> sp. nov., female paratype, right legs I–IV, retrolateral aspect.</p></caption><graphic xmlns:xlink="http://www.w3.org/1999/xlink" xlink:href="zookeys-1178-293_article-109083__-g005.jpg" position="float" orientation="portrait" xlink:type="simple" id="oo_902891.jpg"><uri content-type="original_file" xlink:type="simple">https://binary.pensoft.net/fig/902891</uri></graphic></fig></tp:treatment-sec><tp:treatment-sec sec-type="habitat" id="SECID0ENAAG"><title>Habitat and ecology.</title><p>Most collections came from vegetated wadis in Majami al-Hadb Protected Area arid deserts. The species is probably lapidicolous, living under rocks in wadis of both sedimentary and igneous hills and mountains (Fig. <xref ref-type="fig" rid="F8">8</xref>).</p><p>The Mujam’a Al-Hadab protected area is situated in the southwest of the Al-Hamra Mountains, approximately 80 km from the city of Rania in the Riyadh region. Covering 2256 square kilometers, it is dominated by dark volcanic mountains, sandy desert plains, and faded granite domes. These features give rise to wadis such as Wadi Sdiri, Wadi Al-Hamal, and Wadi Al-Farsha. The granite domes in this area range in color from pink to gray and have a smooth texture. Some of these domes rise ~ 400 meters above their surroundings. Desert air circulation has created cavities in the dome facades, along with small caves that fill with water during rainfall and persist for months after the rain stops. In addition to other scorpion species, <italic><tp:taxon-name><tp:taxon-name-part taxon-name-part-type="genus" reg="Androctonus">Androctonus</tp:taxon-name-part><tp:taxon-name-part taxon-name-part-type="species" reg="crassicauda">crassicauda</tp:taxon-name-part></tp:taxon-name></italic> (Olivier, 1807) and <italic><tp:taxon-name><tp:taxon-name-part taxon-name-part-type="genus" reg="Compsobuthus">Compsobuthus</tp:taxon-name-part><tp:taxon-name-part taxon-name-part-type="species" reg="manzonii">manzonii</tp:taxon-name-part></tp:taxon-name></italic> (Borelli, 1915), can also be found in these mountains.</p><sec sec-type="﻿Relationships" id="SECID0EPBAG"><title>﻿Relationships</title><p><italic><tp:taxon-name><tp:taxon-name-part taxon-name-part-type="genus" reg="Leiurus">Leiurus</tp:taxon-name-part><tp:taxon-name-part taxon-name-part-type="species" reg="hadb">hadb</tp:taxon-name-part></tp:taxon-name></italic> sp. nov. differs from <italic><tp:taxon-name><tp:taxon-name-part taxon-name-part-type="genus" reg="Leiurus">Leiurus</tp:taxon-name-part><tp:taxon-name-part taxon-name-part-type="species" reg="quinquestriatus">quinquestriatus</tp:taxon-name-part></tp:taxon-name></italic> and other Saudi Arabian species in the following characters:</p><list list-type="order"><list-item><p>It differs from 
                                <italic><tp:taxon-name><tp:taxon-name-part taxon-name-part-type="genus" reg="Leiurus">L.</tp:taxon-name-part><tp:taxon-name-part taxon-name-part-type="species" reg="arabicus">arabicus</tp:taxon-name-part></tp:taxon-name></italic>,
                                 <italic><tp:taxon-name><tp:taxon-name-part taxon-name-part-type="genus" reg="Leiurus">L.</tp:taxon-name-part><tp:taxon-name-part taxon-name-part-type="species" reg="brachycentrus">brachycentrus</tp:taxon-name-part></tp:taxon-name></italic>,
                                 <italic><tp:taxon-name><tp:taxon-name-part taxon-name-part-type="genus" reg="Leiurus">L.</tp:taxon-name-part><tp:taxon-name-part taxon-name-part-type="species" reg="haenggii">haenggii</tp:taxon-name-part></tp:taxon-name></italic> and 
                                <italic><tp:taxon-name><tp:taxon-name-part taxon-name-part-type="genus" reg="Leiurus">L.</tp:taxon-name-part><tp:taxon-name-part taxon-name-part-type="species" reg="quinquestriatus">quinquestriatus</tp:taxon-name-part></tp:taxon-name></italic> that color pattern of the metasoma IV fuscous except anteriorly and metasoma V heavily blackish.
                            </p></list-item><list-item><p>It differs from 
                                <italic><tp:taxon-name><tp:taxon-name-part taxon-name-part-type="genus" reg="Leiurus">L.</tp:taxon-name-part><tp:taxon-name-part taxon-name-part-type="species" reg="quinquestriatus">quinquestriatus</tp:taxon-name-part></tp:taxon-name></italic> in that posterior medial area of carapace with shallow to moderately deep median furrow, versus flat, flanked by lateral granule arcs.
                            </p></list-item><list-item><p>It differs from 
                                <italic><tp:taxon-name><tp:taxon-name-part taxon-name-part-type="genus" reg="Leiurus">L.</tp:taxon-name-part><tp:taxon-name-part taxon-name-part-type="species" reg="heberti">heberti</tp:taxon-name-part></tp:taxon-name></italic> in metasoma III ventromedian carinae with &lt; 35 denticles.
                            </p></list-item><list-item><p>It differs from 
                                <italic>L. brachycentrus and L. jordanensis</italic> that medial intercarinal surfaces of tergites II and III between granule clusters smooth to sparsely shagreened or granulated. Also, the medial intercarinal surfaces of sternites being smooth or lightly, finely shagreened versus heavily or densely, finely shagreened.
                            </p></list-item><list-item><p>It differs from 
                                <italic><tp:taxon-name><tp:taxon-name-part taxon-name-part-type="genus" reg="Leiurus">L.</tp:taxon-name-part><tp:taxon-name-part taxon-name-part-type="species" reg="haenggii">haenggii</tp:taxon-name-part></tp:taxon-name></italic> by having more slender leg, pedipalp, and metasomal segments. Biometric separation of adult females of the two species was obtained from the product of three morphometric ratios quantifying slenderness of pedipalp, leg, and metasomal segments: Fs = (pedipalp patella L/W) × (leg III patella L/D) × (metasoma III L/W) &gt; 23 versus (13.95–20.29 for 
                                <italic><tp:taxon-name><tp:taxon-name-part taxon-name-part-type="genus" reg="Leiurus">L.</tp:taxon-name-part><tp:taxon-name-part taxon-name-part-type="species" reg="haenggii">haenggii</tp:taxon-name-part></tp:taxon-name></italic>) (see Tables <xref ref-type="table" rid="T1">1</xref>, <xref ref-type="table" rid="T2">2</xref>).
                            </p></list-item><list-item><p>It differs from 
                                <italic><tp:taxon-name><tp:taxon-name-part taxon-name-part-type="genus" reg="Leiurus">L.</tp:taxon-name-part><tp:taxon-name-part taxon-name-part-type="species" reg="arabicus">arabicus</tp:taxon-name-part></tp:taxon-name></italic> by having smooth or weakly granulated median carinae on sternites III–V of females versus weak to moderate; lateral inframedian carinae represented in its posterior zone by 1/2 of the length on II and III versus 0.28 of II, posterior 0.23 on III. Metasoma V with enlarged subtriangular or lobate denticles on ventrolateral carinae (Fig. <xref ref-type="fig" rid="F6">6</xref>) versus enlarged, triangular or subtriangular.
                            </p></list-item></list></sec><sec sec-type="﻿Genetic analysis" id="SECID0EKGAG"><title>﻿Genetic analysis</title><p>The 16S rRNA data set analysis revealed that of 307 aligned nucleotides, 100 (32.57%) bases were constant, 199 (64.82%) bases were variable, and 80 (26.05%) were parsimony informative. The data set contained 119 polymorphic segregating sites within the 307 bp. The sequence divergences among <italic><tp:taxon-name><tp:taxon-name-part taxon-name-part-type="genus" reg="Leiurus">Leiurus</tp:taxon-name-part></tp:taxon-name></italic> lineages ranged from 0.00 to 0.18, with an average of 0.15 (Table <xref ref-type="table" rid="T3">3</xref>).</p><fig id="F6" position="float" orientation="portrait"><object-id xmlns:xlink="http://www.w3.org/1999/xlink" content-type="doi" xlink:type="simple">10.3897/zookeys.1178.109083.figures6</object-id><object-id xmlns:xlink="http://www.w3.org/1999/xlink" content-type="arpha" xlink:type="simple">E52A78F0-F5E7-572E-9B28-BDC809642341</object-id><label>Figures 6.</label><caption><p>Comparison of metasoma I–V and telson between <bold>A</bold> female <italic><tp:taxon-name><tp:taxon-name-part taxon-name-part-type="genus" reg="Leiurus">L.</tp:taxon-name-part><tp:taxon-name-part taxon-name-part-type="species" reg="arabicus">arabicus</tp:taxon-name-part></tp:taxon-name></italic>, from Riyadh, Saudi Arabia, and <bold>B</bold> female paratype <italic><tp:taxon-name><tp:taxon-name-part taxon-name-part-type="genus" reg="Leiurus">Leiurus</tp:taxon-name-part><tp:taxon-name-part taxon-name-part-type="species" reg="hadb">hadb</tp:taxon-name-part></tp:taxon-name></italic> sp. nov.</p></caption><graphic xmlns:xlink="http://www.w3.org/1999/xlink" xlink:href="zookeys-1178-293_article-109083__-g006.jpg" position="float" orientation="portrait" xlink:type="simple" id="oo_902892.jpg"><uri content-type="original_file" xlink:type="simple">https://binary.pensoft.net/fig/902892</uri></graphic></fig><fig id="F7" position="float" orientation="portrait"><object-id xmlns:xlink="http://www.w3.org/1999/xlink" content-type="doi" xlink:type="simple">10.3897/zookeys.1178.109083.figure7</object-id><object-id xmlns:xlink="http://www.w3.org/1999/xlink" content-type="arpha" xlink:type="simple">F18712CE-DB92-5B03-B0B4-1219F960D0F9</object-id><label>Figure 7.</label><caption><p><italic><tp:taxon-name><tp:taxon-name-part taxon-name-part-type="genus" reg="Leiurus">Leiurus</tp:taxon-name-part><tp:taxon-name-part taxon-name-part-type="species" reg="hadb">hadb</tp:taxon-name-part></tp:taxon-name></italic> sp. nov., from Wadi Rawdat al-<tp:taxon-name><tp:taxon-name-part taxon-name-part-type="genus" reg="Leiurus"/><tp:taxon-name-part taxon-name-part-type="species" reg="hadb">hadb</tp:taxon-name-part></tp:taxon-name>, Riyadh region Saudi Arabia.</p></caption><graphic xmlns:xlink="http://www.w3.org/1999/xlink" xlink:href="zookeys-1178-293_article-109083__-g007.jpg" position="float" orientation="portrait" xlink:type="simple" id="oo_902893.jpg"><uri content-type="original_file" xlink:type="simple">https://binary.pensoft.net/fig/902893</uri></graphic></fig><fig id="F8" position="float" orientation="portrait"><object-id xmlns:xlink="http://www.w3.org/1999/xlink" content-type="doi" xlink:type="simple">10.3897/zookeys.1178.109083.figure8</object-id><object-id xmlns:xlink="http://www.w3.org/1999/xlink" content-type="arpha" xlink:type="simple">9CD0BEDF-CEEF-5588-85FC-D95CD4684B1C</object-id><label>Figure 8.</label><caption><p>Habitat at the type locality of <italic><tp:taxon-name><tp:taxon-name-part taxon-name-part-type="genus" reg="Leiurus">Leiurus</tp:taxon-name-part><tp:taxon-name-part taxon-name-part-type="species" reg="hadb">hadb</tp:taxon-name-part></tp:taxon-name></italic> sp. nov., from Wadi Rawdat al-<tp:taxon-name><tp:taxon-name-part taxon-name-part-type="genus" reg="Leiurus"/><tp:taxon-name-part taxon-name-part-type="species" reg="hadb">hadb</tp:taxon-name-part></tp:taxon-name>, Riyadh region Saudi Arabia.</p></caption><graphic xmlns:xlink="http://www.w3.org/1999/xlink" xlink:href="zookeys-1178-293_article-109083__-g008.jpg" position="float" orientation="portrait" xlink:type="simple" id="oo_902894.jpg"><uri content-type="original_file" xlink:type="simple">https://binary.pensoft.net/fig/902894</uri></graphic></fig><table-wrap id="T3" position="float" orientation="portrait"><label>Table 3.</label><caption><p>The uncorrected p-distance of the sequence divergence of 16S mtDNA sequences between <italic><tp:taxon-name><tp:taxon-name-part taxon-name-part-type="genus" reg="Leiurus">Leiurus</tp:taxon-name-part></tp:taxon-name></italic> samples was included in this study (standard error shown above the diagonal).</p></caption><table id="TID0ENAAI" rules="all"><tbody><tr><th rowspan="1" colspan="1">Species</th><th rowspan="1" colspan="1">1</th><th rowspan="1" colspan="1">2</th><th rowspan="1" colspan="1">3</th><th rowspan="1" colspan="1">4</th><th rowspan="1" colspan="1">5</th><th rowspan="1" colspan="1">6</th><th rowspan="1" colspan="1">7</th><th rowspan="1" colspan="1">8</th><th rowspan="1" colspan="1">9</th><th rowspan="1" colspan="1">10</th><th rowspan="1" colspan="1">11</th><th rowspan="1" colspan="1">12</th><th rowspan="1" colspan="1">13</th><th rowspan="1" colspan="1">14</th><th rowspan="1" colspan="1">15</th><th rowspan="1" colspan="1">16</th><th rowspan="1" colspan="1">17</th><th rowspan="1" colspan="1">18</th></tr><tr><td rowspan="1" colspan="1">
                      <bold>1. <italic><tp:taxon-name><tp:taxon-name-part taxon-name-part-type="genus" reg="Leiurus">L.</tp:taxon-name-part><tp:taxon-name-part taxon-name-part-type="species" reg="hadb">hadb</tp:taxon-name-part></tp:taxon-name></italic> sp. nov. 1</bold>
                    </td><td rowspan="1" colspan="1"/><td rowspan="1" colspan="1">0.00</td><td rowspan="1" colspan="1">0.00</td><td rowspan="1" colspan="1">0.00</td><td rowspan="1" colspan="1">0.00</td><td rowspan="1" colspan="1">0.02</td><td rowspan="1" colspan="1">0.02</td><td rowspan="1" colspan="1">0.01</td><td rowspan="1" colspan="1">0.01</td><td rowspan="1" colspan="1">0.02</td><td rowspan="1" colspan="1">0.02</td><td rowspan="1" colspan="1">0.02</td><td rowspan="1" colspan="1">0.02</td><td rowspan="1" colspan="1">0.02</td><td rowspan="1" colspan="1">0.02</td><td rowspan="1" colspan="1">0.02</td><td rowspan="1" colspan="1">0.02</td><td rowspan="1" colspan="1">0.03</td></tr><tr><td rowspan="1" colspan="1">
                      <bold>2. <italic><tp:taxon-name><tp:taxon-name-part taxon-name-part-type="genus" reg="Leiurus">L.</tp:taxon-name-part><tp:taxon-name-part taxon-name-part-type="species" reg="hadb">hadb</tp:taxon-name-part></tp:taxon-name></italic> sp. nov. 2</bold>
                    </td><td rowspan="1" colspan="1">0.00</td><td rowspan="1" colspan="1"/><td rowspan="1" colspan="1">0.00</td><td rowspan="1" colspan="1">0.00</td><td rowspan="1" colspan="1">0.00</td><td rowspan="1" colspan="1">0.02</td><td rowspan="1" colspan="1">0.02</td><td rowspan="1" colspan="1">0.01</td><td rowspan="1" colspan="1">0.01</td><td rowspan="1" colspan="1">0.02</td><td rowspan="1" colspan="1">0.02</td><td rowspan="1" colspan="1">0.02</td><td rowspan="1" colspan="1">0.02</td><td rowspan="1" colspan="1">0.02</td><td rowspan="1" colspan="1">0.02</td><td rowspan="1" colspan="1">0.02</td><td rowspan="1" colspan="1">0.02</td><td rowspan="1" colspan="1">0.03</td></tr><tr><td rowspan="1" colspan="1">
                      <bold>3. <italic><tp:taxon-name><tp:taxon-name-part taxon-name-part-type="genus" reg="Leiurus">L.</tp:taxon-name-part><tp:taxon-name-part taxon-name-part-type="species" reg="hadb">hadb</tp:taxon-name-part></tp:taxon-name></italic> sp. nov. 3</bold>
                    </td><td rowspan="1" colspan="1">0.00</td><td rowspan="1" colspan="1">0.00</td><td rowspan="1" colspan="1"/><td rowspan="1" colspan="1">0.00</td><td rowspan="1" colspan="1">0.00</td><td rowspan="1" colspan="1">0.02</td><td rowspan="1" colspan="1">0.02</td><td rowspan="1" colspan="1">0.01</td><td rowspan="1" colspan="1">0.01</td><td rowspan="1" colspan="1">0.02</td><td rowspan="1" colspan="1">0.02</td><td rowspan="1" colspan="1">0.02</td><td rowspan="1" colspan="1">0.02</td><td rowspan="1" colspan="1">0.02</td><td rowspan="1" colspan="1">0.02</td><td rowspan="1" colspan="1">0.02</td><td rowspan="1" colspan="1">0.02</td><td rowspan="1" colspan="1">0.03</td></tr><tr><td rowspan="1" colspan="1">
                      <bold>4. <italic><tp:taxon-name><tp:taxon-name-part taxon-name-part-type="genus" reg="Leiurus">L.</tp:taxon-name-part><tp:taxon-name-part taxon-name-part-type="species" reg="hadb">hadb</tp:taxon-name-part></tp:taxon-name></italic> sp. nov. 4</bold>
                    </td><td rowspan="1" colspan="1">0.00</td><td rowspan="1" colspan="1">0.00</td><td rowspan="1" colspan="1">0.00</td><td rowspan="1" colspan="1"/><td rowspan="1" colspan="1">0.00</td><td rowspan="1" colspan="1">0.02</td><td rowspan="1" colspan="1">0.02</td><td rowspan="1" colspan="1">0.01</td><td rowspan="1" colspan="1">0.01</td><td rowspan="1" colspan="1">0.02</td><td rowspan="1" colspan="1">0.02</td><td rowspan="1" colspan="1">0.02</td><td rowspan="1" colspan="1">0.02</td><td rowspan="1" colspan="1">0.02</td><td rowspan="1" colspan="1">0.02</td><td rowspan="1" colspan="1">0.02</td><td rowspan="1" colspan="1">0.02</td><td rowspan="1" colspan="1">0.03</td></tr><tr><td rowspan="1" colspan="1">
                      <bold>5. <italic><tp:taxon-name><tp:taxon-name-part taxon-name-part-type="genus" reg="Leiurus">L.</tp:taxon-name-part><tp:taxon-name-part taxon-name-part-type="species" reg="hadb">hadb</tp:taxon-name-part></tp:taxon-name></italic> sp. nov. 5</bold>
                    </td><td rowspan="1" colspan="1">0.00</td><td rowspan="1" colspan="1">0.00</td><td rowspan="1" colspan="1">0.00</td><td rowspan="1" colspan="1">0.00</td><td rowspan="1" colspan="1"/><td rowspan="1" colspan="1">0.02</td><td rowspan="1" colspan="1">0.02</td><td rowspan="1" colspan="1">0.01</td><td rowspan="1" colspan="1">0.01</td><td rowspan="1" colspan="1">0.02</td><td rowspan="1" colspan="1">0.02</td><td rowspan="1" colspan="1">0.02</td><td rowspan="1" colspan="1">0.02</td><td rowspan="1" colspan="1">0.02</td><td rowspan="1" colspan="1">0.02</td><td rowspan="1" colspan="1">0.02</td><td rowspan="1" colspan="1">0.02</td><td rowspan="1" colspan="1">0.03</td></tr><tr><td rowspan="1" colspan="1">
                      <bold>6. La1 <italic><tp:taxon-name><tp:taxon-name-part taxon-name-part-type="genus" reg="Leiurus">L.</tp:taxon-name-part><tp:taxon-name-part taxon-name-part-type="species" reg="arabicus">arabicus</tp:taxon-name-part></tp:taxon-name></italic> KSA</bold>
                    </td><td rowspan="1" colspan="1">0.11</td><td rowspan="1" colspan="1">0.11</td><td rowspan="1" colspan="1">0.11</td><td rowspan="1" colspan="1">0.11</td><td rowspan="1" colspan="1">0.11</td><td rowspan="1" colspan="1"/><td rowspan="1" colspan="1">0.00</td><td rowspan="1" colspan="1">0.02</td><td rowspan="1" colspan="1">0.02</td><td rowspan="1" colspan="1">0.02</td><td rowspan="1" colspan="1">0.02</td><td rowspan="1" colspan="1">0.02</td><td rowspan="1" colspan="1">0.02</td><td rowspan="1" colspan="1">0.02</td><td rowspan="1" colspan="1">0.02</td><td rowspan="1" colspan="1">0.02</td><td rowspan="1" colspan="1">0.02</td><td rowspan="1" colspan="1">0.03</td></tr><tr><td rowspan="1" colspan="1">
                      <bold>7. La2 <italic><tp:taxon-name><tp:taxon-name-part taxon-name-part-type="genus" reg="Leiurus">L.</tp:taxon-name-part><tp:taxon-name-part taxon-name-part-type="species" reg="arabicus">arabicus</tp:taxon-name-part></tp:taxon-name></italic> KSA</bold>
                    </td><td rowspan="1" colspan="1">0.11</td><td rowspan="1" colspan="1">0.11</td><td rowspan="1" colspan="1">0.11</td><td rowspan="1" colspan="1">0.11</td><td rowspan="1" colspan="1">0.11</td><td rowspan="1" colspan="1">0.00</td><td rowspan="1" colspan="1"/><td rowspan="1" colspan="1">0.02</td><td rowspan="1" colspan="1">0.02</td><td rowspan="1" colspan="1">0.02</td><td rowspan="1" colspan="1">0.02</td><td rowspan="1" colspan="1">0.02</td><td rowspan="1" colspan="1">0.02</td><td rowspan="1" colspan="1">0.02</td><td rowspan="1" colspan="1">0.02</td><td rowspan="1" colspan="1">0.02</td><td rowspan="1" colspan="1">0.02</td><td rowspan="1" colspan="1">0.03</td></tr><tr><td rowspan="1" colspan="1">
                      <bold>8. Lh1 <italic><tp:taxon-name><tp:taxon-name-part taxon-name-part-type="genus" reg="Leiurus">L.</tp:taxon-name-part><tp:taxon-name-part taxon-name-part-type="species" reg="haenggii">haenggii</tp:taxon-name-part></tp:taxon-name></italic> KSA</bold>
                    </td><td rowspan="1" colspan="1">0.06</td><td rowspan="1" colspan="1">0.06</td><td rowspan="1" colspan="1">0.06</td><td rowspan="1" colspan="1">0.06</td><td rowspan="1" colspan="1">0.06</td><td rowspan="1" colspan="1">0.11</td><td rowspan="1" colspan="1">0.11</td><td rowspan="1" colspan="1"/><td rowspan="1" colspan="1">0.00</td><td rowspan="1" colspan="1">0.02</td><td rowspan="1" colspan="1">0.02</td><td rowspan="1" colspan="1">0.02</td><td rowspan="1" colspan="1">0.02</td><td rowspan="1" colspan="1">0.02</td><td rowspan="1" colspan="1">0.02</td><td rowspan="1" colspan="1">0.02</td><td rowspan="1" colspan="1">0.02</td><td rowspan="1" colspan="1">0.03</td></tr><tr><td rowspan="1" colspan="1">
                      <bold>9. Lh2 <italic><tp:taxon-name><tp:taxon-name-part taxon-name-part-type="genus" reg="Leiurus">L.</tp:taxon-name-part><tp:taxon-name-part taxon-name-part-type="species" reg="haenggii">haenggii</tp:taxon-name-part></tp:taxon-name></italic> KSA</bold>
                    </td><td rowspan="1" colspan="1">0.06</td><td rowspan="1" colspan="1">0.06</td><td rowspan="1" colspan="1">0.06</td><td rowspan="1" colspan="1">0.06</td><td rowspan="1" colspan="1">0.06</td><td rowspan="1" colspan="1">0.11</td><td rowspan="1" colspan="1">0.11</td><td rowspan="1" colspan="1">0.00</td><td rowspan="1" colspan="1"/><td rowspan="1" colspan="1">0.02</td><td rowspan="1" colspan="1">0.02</td><td rowspan="1" colspan="1">0.02</td><td rowspan="1" colspan="1">0.02</td><td rowspan="1" colspan="1">0.02</td><td rowspan="1" colspan="1">0.02</td><td rowspan="1" colspan="1">0.02</td><td rowspan="1" colspan="1">0.02</td><td rowspan="1" colspan="1">0.03</td></tr><tr><td rowspan="1" colspan="1">
                      <bold>10. MT111845 <italic><tp:taxon-name><tp:taxon-name-part taxon-name-part-type="genus" reg="Leiurus">L.</tp:taxon-name-part><tp:taxon-name-part taxon-name-part-type="species" reg="quinquestriatus">quinquestriatus</tp:taxon-name-part></tp:taxon-name></italic> Egypt</bold>
                    </td><td rowspan="1" colspan="1">0.17</td><td rowspan="1" colspan="1">0.17</td><td rowspan="1" colspan="1">0.17</td><td rowspan="1" colspan="1">0.17</td><td rowspan="1" colspan="1">0.17</td><td rowspan="1" colspan="1">0.15</td><td rowspan="1" colspan="1">0.14</td><td rowspan="1" colspan="1">0.19</td><td rowspan="1" colspan="1">0.19</td><td rowspan="1" colspan="1"/><td rowspan="1" colspan="1">0.01</td><td rowspan="1" colspan="1">0.00</td><td rowspan="1" colspan="1">0.01</td><td rowspan="1" colspan="1">0.02</td><td rowspan="1" colspan="1">0.02</td><td rowspan="1" colspan="1">0.02</td><td rowspan="1" colspan="1">0.02</td><td rowspan="1" colspan="1">0.03</td></tr><tr><td rowspan="1" colspan="1">
                      <bold>11. MT111856 <italic><tp:taxon-name><tp:taxon-name-part taxon-name-part-type="genus" reg="Leiurus">L.</tp:taxon-name-part><tp:taxon-name-part taxon-name-part-type="species" reg="quinquestriatus">quinquestriatus</tp:taxon-name-part></tp:taxon-name></italic> Egypt</bold>
                    </td><td rowspan="1" colspan="1">0.16</td><td rowspan="1" colspan="1">0.16</td><td rowspan="1" colspan="1">0.16</td><td rowspan="1" colspan="1">0.16</td><td rowspan="1" colspan="1">0.16</td><td rowspan="1" colspan="1">0.16</td><td rowspan="1" colspan="1">0.16</td><td rowspan="1" colspan="1">0.18</td><td rowspan="1" colspan="1">0.18</td><td rowspan="1" colspan="1">0.02</td><td rowspan="1" colspan="1"/><td rowspan="1" colspan="1">0.01</td><td rowspan="1" colspan="1">0.00</td><td rowspan="1" colspan="1">0.02</td><td rowspan="1" colspan="1">0.02</td><td rowspan="1" colspan="1">0.02</td><td rowspan="1" colspan="1">0.02</td><td rowspan="1" colspan="1">0.03</td></tr><tr><td rowspan="1" colspan="1">
                      <bold>12. MT111862 <italic><tp:taxon-name><tp:taxon-name-part taxon-name-part-type="genus" reg="Leiurus">L.</tp:taxon-name-part><tp:taxon-name-part taxon-name-part-type="species" reg="quinquestriatus">quinquestriatus</tp:taxon-name-part></tp:taxon-name></italic> Egypt</bold>
                    </td><td rowspan="1" colspan="1">0.17</td><td rowspan="1" colspan="1">0.17</td><td rowspan="1" colspan="1">0.17</td><td rowspan="1" colspan="1">0.17</td><td rowspan="1" colspan="1">0.17</td><td rowspan="1" colspan="1">0.15</td><td rowspan="1" colspan="1">0.15</td><td rowspan="1" colspan="1">0.19</td><td rowspan="1" colspan="1">0.19</td><td rowspan="1" colspan="1">0.00</td><td rowspan="1" colspan="1">0.03</td><td rowspan="1" colspan="1"/><td rowspan="1" colspan="1">0.01</td><td rowspan="1" colspan="1">0.02</td><td rowspan="1" colspan="1">0.02</td><td rowspan="1" colspan="1">0.02</td><td rowspan="1" colspan="1">0.02</td><td rowspan="1" colspan="1">0.03</td></tr><tr><td rowspan="1" colspan="1">
                      <bold>13. MT111864 <italic><tp:taxon-name><tp:taxon-name-part taxon-name-part-type="genus" reg="Leiurus">L.</tp:taxon-name-part><tp:taxon-name-part taxon-name-part-type="species" reg="quinquestriatus">quinquestriatus</tp:taxon-name-part></tp:taxon-name></italic> Egypt</bold>
                    </td><td rowspan="1" colspan="1">0.17</td><td rowspan="1" colspan="1">0.16</td><td rowspan="1" colspan="1">0.17</td><td rowspan="1" colspan="1">0.16</td><td rowspan="1" colspan="1">0.16</td><td rowspan="1" colspan="1">0.16</td><td rowspan="1" colspan="1">0.15</td><td rowspan="1" colspan="1">0.18</td><td rowspan="1" colspan="1">0.18</td><td rowspan="1" colspan="1">0.02</td><td rowspan="1" colspan="1">0.00</td><td rowspan="1" colspan="1">0.02</td><td rowspan="1" colspan="1"/><td rowspan="1" colspan="1">0.02</td><td rowspan="1" colspan="1">0.02</td><td rowspan="1" colspan="1">0.02</td><td rowspan="1" colspan="1">0.02</td><td rowspan="1" colspan="1">0.03</td></tr><tr><td rowspan="1" colspan="1">
                      <bold>14. MT111865 <italic><tp:taxon-name><tp:taxon-name-part taxon-name-part-type="genus" reg="Leiurus">L.</tp:taxon-name-part><tp:taxon-name-part taxon-name-part-type="species" reg="quinquestriatus">quinquestriatus</tp:taxon-name-part></tp:taxon-name></italic> S. Saini Egypt</bold>
                    </td><td rowspan="1" colspan="1">0.18</td><td rowspan="1" colspan="1">0.17</td><td rowspan="1" colspan="1">0.18</td><td rowspan="1" colspan="1">0.17</td><td rowspan="1" colspan="1">0.17</td><td rowspan="1" colspan="1">0.14</td><td rowspan="1" colspan="1">0.15</td><td rowspan="1" colspan="1">0.18</td><td rowspan="1" colspan="1">0.18</td><td rowspan="1" colspan="1">0.10</td><td rowspan="1" colspan="1">0.09</td><td rowspan="1" colspan="1">0.11</td><td rowspan="1" colspan="1">0.09</td><td rowspan="1" colspan="1"/><td rowspan="1" colspan="1">0.00</td><td rowspan="1" colspan="1">0.02</td><td rowspan="1" colspan="1">0.02</td><td rowspan="1" colspan="1">0.03</td></tr><tr><td rowspan="1" colspan="1">
                      <bold>15. MT111866 <italic><tp:taxon-name><tp:taxon-name-part taxon-name-part-type="genus" reg="Leiurus">L.</tp:taxon-name-part><tp:taxon-name-part taxon-name-part-type="species" reg="quinquestriatus">quinquestriatus</tp:taxon-name-part></tp:taxon-name></italic> S. Saini Egypt</bold>
                    </td><td rowspan="1" colspan="1">0.18</td><td rowspan="1" colspan="1">0.17</td><td rowspan="1" colspan="1">0.18</td><td rowspan="1" colspan="1">0.17</td><td rowspan="1" colspan="1">0.17</td><td rowspan="1" colspan="1">0.14</td><td rowspan="1" colspan="1">0.15</td><td rowspan="1" colspan="1">0.18</td><td rowspan="1" colspan="1">0.18</td><td rowspan="1" colspan="1">0.10</td><td rowspan="1" colspan="1">0.09</td><td rowspan="1" colspan="1">0.11</td><td rowspan="1" colspan="1">0.09</td><td rowspan="1" colspan="1">0.00</td><td rowspan="1" colspan="1"/><td rowspan="1" colspan="1">0.02</td><td rowspan="1" colspan="1">0.02</td><td rowspan="1" colspan="1">0.03</td></tr><tr><td rowspan="1" colspan="1">
                      <bold>16. AY226174.2 <italic><tp:taxon-name><tp:taxon-name-part taxon-name-part-type="genus" reg="Leiurus">L.</tp:taxon-name-part><tp:taxon-name-part taxon-name-part-type="species" reg="macrocentrus">macrocentrus</tp:taxon-name-part></tp:taxon-name></italic> Oman</bold>
                    </td><td rowspan="1" colspan="1">0.11</td><td rowspan="1" colspan="1">0.11</td><td rowspan="1" colspan="1">0.11</td><td rowspan="1" colspan="1">0.11</td><td rowspan="1" colspan="1">0.11</td><td rowspan="1" colspan="1">0.13</td><td rowspan="1" colspan="1">0.14</td><td rowspan="1" colspan="1">0.12</td><td rowspan="1" colspan="1">0.12</td><td rowspan="1" colspan="1">0.18</td><td rowspan="1" colspan="1">0.18</td><td rowspan="1" colspan="1">0.17</td><td rowspan="1" colspan="1">0.18</td><td rowspan="1" colspan="1">0.18</td><td rowspan="1" colspan="1">0.18</td><td rowspan="1" colspan="1"/><td rowspan="1" colspan="1">0.02</td><td rowspan="1" colspan="1">0.03</td></tr><tr><td rowspan="1" colspan="1">
                      <bold>17. KU318423.1 <italic><tp:taxon-name><tp:taxon-name-part taxon-name-part-type="genus" reg="Leiurus">L.</tp:taxon-name-part><tp:taxon-name-part taxon-name-part-type="species" reg="abdullahbayrami">abdullahbayrami</tp:taxon-name-part></tp:taxon-name></italic> Turkey</bold>
                    </td><td rowspan="1" colspan="1">0.10</td><td rowspan="1" colspan="1">0.10</td><td rowspan="1" colspan="1">0.10</td><td rowspan="1" colspan="1">0.10</td><td rowspan="1" colspan="1">0.10</td><td rowspan="1" colspan="1">0.14</td><td rowspan="1" colspan="1">0.15</td><td rowspan="1" colspan="1">0.10</td><td rowspan="1" colspan="1">0.10</td><td rowspan="1" colspan="1">0.15</td><td rowspan="1" colspan="1">0.15</td><td rowspan="1" colspan="1">0.15</td><td rowspan="1" colspan="1">0.15</td><td rowspan="1" colspan="1">0.14</td><td rowspan="1" colspan="1">0.14</td><td rowspan="1" colspan="1">0.14</td><td rowspan="1" colspan="1"/><td rowspan="1" colspan="1">0.03</td></tr><tr><td rowspan="1" colspan="1">
                      <bold>18. AJ277598.1 <italic><tp:taxon-name><tp:taxon-name-part taxon-name-part-type="genus" reg="Androctonus">Androctonus</tp:taxon-name-part><tp:taxon-name-part taxon-name-part-type="species" reg="crassicauda">crassicauda</tp:taxon-name-part></tp:taxon-name></italic> (Outgroup)</bold>
                    </td><td rowspan="1" colspan="1">0.57</td><td rowspan="1" colspan="1">0.57</td><td rowspan="1" colspan="1">0.57</td><td rowspan="1" colspan="1">0.57</td><td rowspan="1" colspan="1">0.57</td><td rowspan="1" colspan="1">0.55</td><td rowspan="1" colspan="1">0.54</td><td rowspan="1" colspan="1">0.57</td><td rowspan="1" colspan="1">0.57</td><td rowspan="1" colspan="1">0.52</td><td rowspan="1" colspan="1">0.53</td><td rowspan="1" colspan="1">0.52</td><td rowspan="1" colspan="1">0.52</td><td rowspan="1" colspan="1">0.52</td><td rowspan="1" colspan="1">0.52</td><td rowspan="1" colspan="1">0.56</td><td rowspan="1" colspan="1">0.57</td><td rowspan="1" colspan="1"/></tr></tbody></table></table-wrap></sec><sec sec-type="﻿Phylogenetic analyses" id="SECID0EUVBG"><title>﻿Phylogenetic analyses</title><p>The phylogenetic analyses resulted in an identical topology between the maximum-parsimony and the neighbor-joining tree (Fig. <xref ref-type="fig" rid="F9">9</xref>). However, the general topology of the maximum-parsimony tree was slightly different from those obtained by BI analyses. All phylogenetic analyses (Fig. <xref ref-type="fig" rid="F9">9</xref>) showed two major clades represented by all <italic><tp:taxon-name><tp:taxon-name-part taxon-name-part-type="genus" reg="Leiurus">Leiurus</tp:taxon-name-part></tp:taxon-name></italic> taxa. The first clade includes all Arabian and Middle Eastern forms, which is further split into two subclades: one includes <italic><tp:taxon-name><tp:taxon-name-part taxon-name-part-type="genus" reg="Leiurus">L.</tp:taxon-name-part><tp:taxon-name-part taxon-name-part-type="species" reg="abdullahbayrami">abdullahbayrami</tp:taxon-name-part></tp:taxon-name></italic> from Turkey and those of the Arabian part (Saudi Arabia and Oman), and the other includes <italic><tp:taxon-name><tp:taxon-name-part taxon-name-part-type="genus" reg="Leiurus">L.</tp:taxon-name-part><tp:taxon-name-part taxon-name-part-type="species" reg="arabicus">arabicus</tp:taxon-name-part></tp:taxon-name></italic> from Riyadh as a basal clade to the sequences <italic><tp:taxon-name><tp:taxon-name-part taxon-name-part-type="genus" reg="Leiurus">L.</tp:taxon-name-part><tp:taxon-name-part taxon-name-part-type="species" reg="hadb">hadb</tp:taxon-name-part></tp:taxon-name></italic> sp. nov., <italic><tp:taxon-name><tp:taxon-name-part taxon-name-part-type="genus" reg="Leiurus">L.</tp:taxon-name-part><tp:taxon-name-part taxon-name-part-type="species" reg="haenggii">haenggii</tp:taxon-name-part></tp:taxon-name></italic> from southwestern Saudi Arabia, and <italic><tp:taxon-name><tp:taxon-name-part taxon-name-part-type="genus" reg="Leiurus">L.</tp:taxon-name-part><tp:taxon-name-part taxon-name-part-type="species" reg="macroctenus">macroctenus</tp:taxon-name-part></tp:taxon-name></italic> from Oman, which grouped together as a sister group. The second clade includes all Egyptian forms.</p><fig id="F9" position="float" orientation="portrait"><object-id xmlns:xlink="http://www.w3.org/1999/xlink" content-type="doi" xlink:type="simple">10.3897/zookeys.1178.109083.figure9</object-id><object-id xmlns:xlink="http://www.w3.org/1999/xlink" content-type="arpha" xlink:type="simple">4BDA8520-6B90-5C0B-9DF9-1B4C1DCCBB65</object-id><label>Figure 9.</label><caption><p>Neighbor-joining (NJ) phylogenetic tree of <italic><tp:taxon-name><tp:taxon-name-part taxon-name-part-type="genus" reg="Leiurus">Leiurus</tp:taxon-name-part></tp:taxon-name></italic> species based on 16S rRNA sequences. Numbers above and below branches indicate maximum-parsimony bootstrap values/ NJ distance values /Bayesian posterior probabilities.</p></caption><graphic xmlns:xlink="http://www.w3.org/1999/xlink" xlink:href="zookeys-1178-293_article-109083__-g009.jpg" position="float" orientation="portrait" xlink:type="simple" id="oo_902895.jpg"><uri content-type="original_file" xlink:type="simple">https://binary.pensoft.net/fig/902895</uri></graphic></fig></sec><sec sec-type="﻿Genetic distance" id="SECID0EUYBG"><title>﻿Genetic distance</title><p>Table <xref ref-type="table" rid="T3">3</xref> shows the genetic distances from the entire data set, with the lowest divergence (6%) observed between the Arabian species <italic><tp:taxon-name><tp:taxon-name-part taxon-name-part-type="genus" reg="Leiurus">L.</tp:taxon-name-part><tp:taxon-name-part taxon-name-part-type="species" reg="hadb">hadb</tp:taxon-name-part></tp:taxon-name></italic> sp. nov., and <italic><tp:taxon-name><tp:taxon-name-part taxon-name-part-type="genus" reg="Leiurus">L.</tp:taxon-name-part><tp:taxon-name-part taxon-name-part-type="species" reg="haenggii">haenggii</tp:taxon-name-part></tp:taxon-name></italic>, and the highest divergence observed between <italic><tp:taxon-name><tp:taxon-name-part taxon-name-part-type="genus" reg="Leiurus">L.</tp:taxon-name-part><tp:taxon-name-part taxon-name-part-type="species" reg="hadb">hadb</tp:taxon-name-part></tp:taxon-name></italic> sp. nov. and other Saudi Arabian <italic><tp:taxon-name><tp:taxon-name-part taxon-name-part-type="genus" reg="Leiurus">Leiurus</tp:taxon-name-part></tp:taxon-name></italic> species, ranging from 10% to 12%.</p></sec></tp:treatment-sec><ref-list><ref id="B39"><mixed-citation xmlns:xlink="http://www.w3.org/1999/xlink" xlink:type="simple"><person-group><name name-style="western"><surname>Vachon</surname><given-names>M</given-names></name></person-group> (<year>1963</year>) <article-title>De l’utilité, en systématique, d’une nomenclature des dents des chélicères chez les Scorpions.</article-title><source>Bulletin du Muséum d’histoire naturelle</source><volume>35</volume>: <fpage>161</fpage>–<lpage>166</lpage>.</mixed-citation></ref><ref id="B40"><mixed-citation xmlns:xlink="http://www.w3.org/1999/xlink" xlink:type="simple"><person-group><name name-style="western"><surname>Vachon</surname><given-names>M</given-names></name></person-group> (<year>1974</year>) Étude des caractères utilisés pour classer les familles et les genres de Scorpions (Arachnides). 1. La trichobothriotaxie en Arachnologie. Sigles trichobothriaux et types de trichobothriotaxie chez les Scorpions. Bulletin du Muséum national d’Histoire naturelle, Paris, 3e Série – Zoologie 104: 857–958.</mixed-citation></ref><ref id="B41"><mixed-citation xmlns:xlink="http://www.w3.org/1999/xlink" xlink:type="simple"><person-group><name name-style="western"><surname>Vachon</surname><given-names>M</given-names></name></person-group> (<year>1975</year>) Sur l’utilisation de la trichobothriotaxie du bras des pédipalpes des Scorpions (Arachnides) dans le classement des genres de la famille des <tp:taxon-name><tp:taxon-name-part taxon-name-part-type="family">Buthidae</tp:taxon-name-part></tp:taxon-name> Simon. Comptes Rendus des Séances de l’Académie des Sciences 281(D): 1597–1599.</mixed-citation></ref></ref-list></tp:taxon-treatment>
